# Supplementary material for: Graphene Oxide Covalently Functionalized with 5-Methyl-1,3,4-thiadiazol-2-amine for pH-Sensitive Ga3+ Recovery in Aqueous Solutions
Source: Molecules. 2024 Aug 9;29(16):3768. doi: 10.3390/molecules29163768 (PMC11357510; doi:10.3390/molecules29163768)
Supplement: Supplementary file 1 [file molecules-29-03768-s001.zip]

Archive with 1 entries (1 files):
- molecules-3079206-supplementary.pdf
